# Supplementary material for: Lactylation stabilizes PD-L1 to promote tumor immune evasion and cell growth
Source: Cell Death Dis. 2026 Mar 21;17(1):335. doi: 10.1038/s41419-026-08589-1 (PMC13039446; doi:10.1038/s41419-026-08589-1)
Supplement: Supplementary file 3 — Table S1 [file 41419_2026_8589_MOESM3_ESM.xlsx]

## Sheet: Sheet1
Table S1. Antibodies used in this study.
Reagents	Source	Application	Dilution rate	Cat#
PD-L1 (E1L3N®) XP® Rabbit mAb	CST	WB	1:1000	13684
Anti-PD-L1 antibody	Abcam	WB	1:1000	ab213480
Beta Actin Polyclonal antibody	Proteintech	WB	1:5000	20536-1-AP
Vinculin Polyclonal antibody	Proteintech	WB	1:10000	26520-1-AP
GAPDH Monoclonal antibody	Proteintech	WB	1:10000	60004-1-Ig
Ubiquitin (P4D1) Mouse mAb	CST	WB	1:1000	3936
HECTH9 (AX8D1) Mouse mAb	CST	WB	1:1000	5695
Anti-HA tag	AlpVHHS	WB	1:10000	003-303-001
Anti-DYKDDDDK tag	AlpVHHS	WB	1:20000	016-303-001
Anti-Myc tag	AlpVHHS	WB	1:20000	002-323-001
GPR81 Polyclonal antibody	Proteintech	WB	1:1000	20146-1-AP
Anti-L-Lactyllysine Rabbit pAb	PTM BIO	WB	1:1000	PTM-1401
HRP-conjugated Goat Anti-Rabbit IgG(H+L)	Proteintech	WB	1:10000	SA00001-2
HRP-conjugated Goat Anti-Mouse IgG(H+L)	Proteintech	WB	1:10000	SA00001-1
HRP-conjugated Goat Anti-Rat IgG(H+L)	Proteintech	WB	1:5000	SA00001-15
Mouse Control IgG	Abclonal	IP		AC011
Rabbit Control IgG	Abclonal	IP		AC005
HA-Tag (C29F4) Rabbit mAb (Magnetic Bead Conjugate)	CST	IP		11846S
Anti-FLAG® M2 Magnetic Beads	Sigma-Aldrich	IP		M8823
Anti-lactyl-CD274(K280) Rabbit pAb	PTM BIO	Dot Blot	1:500	CN1224, custom-generated
		mIHC	1:100
PD-L1 (D5V3B) Rabbit mAb	CST	mIHC	1:100	64988
CD8α (D4W2Z) XP® Rabbit mAb	CST	mIHC	1:100	98941
APC anti-mouse CD3 Antibody	BioLegend	FC		100235
PE anti-mouse CD45 Antibody	BioLegend	FC		103105
PE/Cyanine7 anti-mouse CD8a Antibody	BioLegend	FC		100721
FITC anti-mouse CD8b Antibody	BioLegend	FC		126605
AARS Rabbit pAb	Abclone	WB	1:1000	A15017
